# Supplementary material for: Assessment of myelination in infants and young children by T1 relaxation time measurements using the magnetization-prepared 2 rapid acquisition gradient echoes sequence
Source: Pediatr Radiol. 2021 Jul 21;51(11):2058–68. doi: 10.1007/s00247-021-05109-5 (PMC8476383; doi:10.1007/s00247-021-05109-5)
Supplement: Supplementary file 3 — (PNG 807 kb) [file 247_2021_5109_MOESM3_ESM.xlsx]

## Sheet: myel
ID	age	age, months	age, years	PLICrt	sigmaPLICrt	PLIClt	sigmaPLIClt	ALICrt	sigmaALICrt	ALIClt	sigmaALIClt	genu	sigma_genu	splenium	sigma_splenium	centralWMrt	sigma_centralWMrt	centralWMlt	sigma_centralWMlt	posterior_pons	sigma_posterior_pons	frontalWMrt	sigma_frontalWMrt	frontalWMlt	sigma_frontalWMlt	putamenrt	sigma_putamenrt	putamenlt	sigma_putamenlt	caudnclrt	sigma_caunclrt	caudncllt	sigma_caudncllt	thalamusrt	sigma_thalamusrt	thalamuslt	sigma_thalamuslt
1	100	3.28767	0.273973	1.18658	0.0898043	1.18492	0.108046	1.4802	0.0698454	1.47324	0.0890212	1.85129	0.101773	1.5477	0.0986967	1.47829	0.0895167	1.4832	0.113724	1.45883	0.0624979	1.89601	0.0947893	1.88765	0.108203	1.65373	0.0968634	1.6603	0.099962	1.66889	0.100707	1.6599	0.10859	1.51509	0.0836011	1.51301	0.0985685
2	122	4.01095	0.334247	1.15787	0.0903167	1.20722	0.0695729	1.51263	0.04698	1.51785	0.083731	1.84712	0.0732486	1.66519	0.097842	1.42257	0.0855482	1.48527	0.0902125	1.34887	0.0735698	1.9717	0.1181	1.96743	0.0969742	1.7194	0.0425493	1.73392	0.0581987	1.74774	0.0595354	1.75228	0.0603121	1.53933	0.0834968	1.53611	0.0585738
3	147	4.83287	0.40274	1.11948	0.0743815	1.13936	0.105225	1.25104	0.0878292	1.21825	0.0778438	1.41466	0.0788558	1.23353	0.0883168	1.22951	0.0583866	1.23275	0.0873742	1.33315	0.105075	1.44297	0.0900207	1.45056	0.0829881	1.6214	0.0956301	1.6206	0.0967975	1.64638	0.0791677	1.64228	0.0797086	1.42685	0.0900265	1.42601	0.0834796
4	160	5.26027	0.438356	1.1524	0.0915782	1.16221	0.0806918	1.34471	0.110933	1.33724	0.10601	1.64286	0.150014	1.4643	0.105732	1.36447	0.0684312	1.35919	0.0911356	1.37248	0.103681	1.49841	0.120146	1.50488	0.119751	1.63895	0.0787626	1.63336	0.0756767	1.68302	0.0996218	1.67514	0.112398	1.45137	0.0959071	1.44958	0.0742121
5	164	5.39177	0.449315	1.187	0.098109	1.19398	0.0876969	1.35415	0.110408	1.36084	0.0953181	1.58623	0.111825	1.39532	0.0952016	1.32632	0.0854608	1.33632	0.0968695	1.34439	0.0908744	1.63854	0.11625	1.63928	0.112153	1.6792	0.0957136	1.677	0.0660233	1.6888	0.0896728	1.68137	0.102133	1.47822	0.093919	1.47226	0.106625
6	185	6.08219	0.506849	1.1445	0.107723	1.14467	0.0923661	1.33143	0.0552221	1.33711	0.0530134	1.49824	0.0642644	1.38318	0.0503346	1.27254	0.048412	1.27911	0.0613162	1.29588	0.0688654	1.59145	0.0759024	1.58368	0.070069	1.66476	0.0585454	1.66309	0.0531172	1.65757	0.0527481	1.66633	0.0666132	1.48459	0.052931	1.48956	0.0701213
7	208	6.83835	0.569863	1.09426	0.0808877	1.0981	0.0674779	1.27112	0.0700886	1.27634	0.084027	1.45142	0.106369	1.35826	0.0770861	1.21145	0.0572008	1.21749	0.0467243	1.28787	0.0751129	1.46596	0.0930798	1.48657	0.0857257	1.59836	0.0546351	1.59096	0.0417194	1.62763	0.0510738	1.63337	0.0575025	1.44711	0.0725846	1.43943	0.057675
8	216	7.10136	0.591781	1.08361	0.0639119	1.09569	0.059713	1.2295	0.0636055	1.21894	0.0846662	1.34817	0.0554774	1.28188	0.0539223	1.23699	0.044434	1.23635	0.0327199	1.3234	0.0478155	1.49438	0.0703256	1.49697	0.0655922	1.57147	0.0645407	1.57873	0.0722373	1.63492	0.060466	1.63884	0.0775661	1.40812	0.0507543	1.40551	0.0551787
9	217	7.13424	0.594521	1.20178	0.0864937	1.20843	0.0975771	1.42132	0.0828177	1.42072	0.0594029	1.56121	0.0943138	1.36826	0.093853	1.39215	0.110912	1.38835	0.0776367	1.35461	0.103446	1.65072	0.111801	1.6599	0.108229	1.67902	0.0763128	1.67851	0.0940504	1.6951	0.104285	1.69583	0.10739	1.4963	0.0980856	1.50194	0.0856222
10	219	7.19999	0.6	1.08059	0.0640639	1.08188	0.0690747	1.27308	0.0492297	1.27631	0.0428049	1.4658	0.0886732	1.32002	0.086318	1.24202	0.0457093	1.23686	0.0433491	1.24313	0.0848187	1.54981	0.0779802	1.54601	0.0736162	1.5446	0.0779141	1.54681	0.0985148	1.60289	0.0687138	1.59857	0.0841818	1.29771	0.0807204	1.30507	0.0567989
11	281	9.23835	0.769863	1.14466	0.102305	1.11687	0.0926004	1.2651	0.107726	1.39215	0.12357	1.3469	0.0841648	1.19498	0.0633654	1.27296	0.0775674	1.22093	0.0712345	1.30236	0.115756	1.47455	0.0981006	1.47419	0.101095	1.64382	0.0749915	1.64911	0.088885	1.66256	0.101853	1.66838	0.098077	1.40075	0.0957431	1.3986	0.0929367
12	257	8.44931	0.70411	1.12812	0.0597006	1.12868	0.0617988	1.24129	0.0797516	1.24236	0.0781396	1.37695	0.0977168	1.24893	0.0877765	1.31114	0.112653	1.30411	0.0781238	1.29538	0.091844	1.4793	0.108805	1.47867	0.115532	1.62936	0.0924737	1.63333	0.0925413	1.6744	0.100856	1.67035	0.101506	1.43914	0.0934049	1.43739	0.0852511
13	277	9.10684	0.758904	1.00854	0.0888214	1.00269	0.0946023	1.2739	0.0939094	1.19261	0.0797373	1.28232	0.0755764	1.17695	0.116521	1.10274	0.0624125	1.14033	0.080312	1.23457	0.113193	1.31893	0.0830061	1.31249	0.0818213	1.61834	0.0919703	1.61794	0.0668691	1.58041	0.0807938	1.58148	0.0872404	1.36257	0.101217	1.36129	0.0836935
14	296	9.7315	0.810959	1.03537	0.0847822	1.03891	0.0673019	1.22092	0.117747	1.21654	0.154241	1.19516	0.0991047	1.15391	0.0761059	1.18761	0.0716357	1.19041	0.0659631	1.25126	0.0957318	1.3184	0.0806308	1.31925	0.0875036	1.56348	0.0688977	1.5604	0.0537361	1.60535	0.0768262	1.60477	0.0991536	1.39412	0.0925909	1.39183	0.0852278
15	340	11.1781	0.931507	1.05183	0.0585753	1.04721	0.0558002	1.15823	0.0486762	1.16541	0.0287159	1.33736	0.0991884	1.11189	0.0753063	1.21605	0.0699277	1.21405	0.0619687	1.23689	0.094291	1.39846	0.0676391	1.40412	0.0875154	1.53743	0.0566909	1.53776	0.0819575	1.56095	0.0980042	1.55928	0.0980081	1.4458	0.0678517	1.44474	0.0727714
16	321	10.5534	0.879452	1.10361	0.0856074	1.0996	0.0867398	1.24337	0.105706	1.24511	0.117108	1.40097	0.098904	1.34568	0.0850479	1.18389	0.0786652	1.18062	0.0447713	1.33043	0.0876823	1.44321	0.111201	1.44907	0.116183	1.57968	0.0710386	1.57909	0.0934918	1.59179	0.092664	1.58042	0.0958206	1.46022	0.093624	1.46186	0.0988323
17	366	12.0329	1.00274	1.00069	0.0609968	1.00755	0.0559406	1.13499	0.0448787	1.13071	0.0463601	1.1141	0.0484928	1.02982	0.0425454	1.33002	0.0675576	1.335	0.0650111	1.24658	0.0686696	1.30143	0.0484061	1.30471	0.0508657	1.50832	0.0388866	1.50509	0.0366186	1.59986	0.0427415	1.59781	0.0523807	1.36305	0.0489731	1.36409	0.0386844
18	370	12.1644	1.0137	1.01913	0.0605968	1.0593	0.0674306	1.15208	0.0752723	1.14231	0.0564541	1.26885	0.0819414	1.13444	0.0640356	1.12055	0.0731673	1.12246	0.0669869	1.24493	0.076638	1.28533	0.0802786	1.29016	0.0682861	1.46914	0.0690574	1.47002	0.0673526	1.51093	0.0800174	1.51603	0.0774858	1.33678	0.0864597	1.33818	0.0794281
19	393	12.9205	1.07671	1.0321	0.0970134	1.03681	0.0987039	1.17308	0.111294	1.17694	0.101632	1.15684	0.0800871	1.03671	0.0708832	1.09082	0.0483206	1.09799	0.0571836	1.26018	0.0856425	1.27355	0.0671017	1.27995	0.0762878	1.5328	0.0927324	1.53629	0.0797524	1.60708	0.0878385	1.60485	0.105017	1.34722	0.0636068	1.35466	0.0918246
20	408	13.4137	1.11781	0.966398	0.0583921	0.969479	0.0610885	1.21704	0.0463331	1.21506	0.080666	1.05485	0.0577697	1.00676	0.0523553	1.03582	0.0418866	1.03842	0.0420832	1.10731	0.0662215	1.20248	0.0525847	1.20893	0.0410509	1.5308	0.050242	1.53672	0.0591961	1.58273	0.0549634	1.57422	0.0581236	1.31638	0.0539772	1.3221	0.0548364
21	419	13.7753	1.14795	0.973105	0.0701179	0.981509	0.0562877	1.07039	0.0962294	1.07019	0.0699732	1.04194	0.0520202	0.985064	0.0359872	1.0427	0.0401989	1.04501	0.0389167	1.16724	0.0528641	1.23692	0.0674478	1.23734	0.0703443	1.49039	0.0624371	1.48882	0.0541283	1.56864	0.0540745	1.56654	0.0686322	1.34082	0.076151	1.33855	0.0575125
22	492	16.1753	1.34795	0.913822	0.0728122	0.915057	0.0665331	1.07147	0.0717462	1.06678	0.110576	1.00049	0.0622295	0.937982	0.0485973	1.07501	0.0618474	1.08129	0.058759	1.17311	0.0946979	1.10139	0.058419	1.10513	0.0623095	1.36894	0.0536218	1.36678	0.0724787	1.50058	0.102038	1.50343	0.0859167	1.29745	0.0831425	1.29808	0.0873234
23	536	17.6219	1.46849	0.906678	0.06612	0.904904	0.0411847	1.09042	0.050299	1.08811	0.0834873	0.986901	0.0340965	0.919043	0.0473285	1.04327	0.0414903	1.03929	0.0364112	1.15704	0.0879968	1.16119	0.0421759	1.15964	0.0328653	1.48705	0.063145	1.4924	0.0348669	1.55793	0.0555121	1.56107	0.0599655	1.28207	0.0596408	1.27994	0.0909835
24	561	18.4438	1.53699	0.937244	0.0759482	0.946956	0.0544145	1.03658	0.0626854	1.03082	0.0788919	0.991733	0.0505265	0.947686	0.0542901	0.980161	0.06164	0.985543	0.0578495	1.14851	0.0811896	1.11286	0.0456542	1.11554	0.0552879	1.46533	0.0648315	1.47358	0.0881608	1.53708	0.0788074	1.53026	0.100875	1.33564	0.105128	1.34057	0.0826077
25	570	18.7397	1.56164	0.987113	0.05519	0.994195	0.0544836	1.19462	0.0993307	1.19255	0.103679	0.978219	0.0520782	0.954371	0.0565571	1.04413	0.0747565	1.04528	0.0723675	1.18874	0.0788591	1.10953	0.0655556	1.11207	0.0617201	1.52179	0.073458	1.51959	0.0651114	1.51901	0.0817941	1.51646	0.0819193	1.29801	0.0809447	1.29594	0.0750346
26	575	18.9041	1.57534	0.933234	0.0596507	0.943946	0.0619859	1.07601	0.0565352	1.07043	0.0974366	1.06159	0.0695814	0.967986	0.0543837	1.02902	0.0593813	1.0334	0.0507323	1.14729	0.0884597	1.13848	0.0709179	1.13068	0.0699951	1.50816	0.0927748	1.50154	0.0837237	1.54719	0.10299	1.55296	0.106871	1.33478	0.102855	1.33551	0.0889603
27	588	19.3315	1.61096	0.984267	0.087496	0.976776	0.0697882	1.11106	0.118197	1.01046	0.0633526	1.01983	0.0814779	0.967736	0.0790271	1.0797	0.0530536	1.07265	0.0601716	1.19553	0.078543	1.16242	0.0493753	1.15616	0.0583971	1.44062	0.0800169	1.44952	0.0767526	1.53304	0.0927169	1.53515	0.103485	1.33285	0.097611	1.33607	0.083469
28	596	19.5945	1.63288	0.940391	0.083795	0.948637	0.0802834	1.04885	0.0653225	1.04147	0.0830713	1.07739	0.0683248	0.971427	0.0663696	1.00375	0.0770272	1.00903	0.0553753	1.12075	0.103616	1.14278	0.0727261	1.14805	0.0773048	1.37956	0.0560843	1.38653	0.0893681	1.50554	0.10773	1.50771	0.109063	1.29217	0.0800417	1.29118	0.10236
29	603	19.8246	1.65205	0.91351	0.0700663	0.944126	0.0534508	1.06971	0.0915526	1.07896	0.0626181	1.05464	0.0538738	0.934201	0.0380954	1.0285	0.0345235	1.02391	0.0548749	1.1434	0.0799816	1.05147	0.0264909	1.05989	0.0440929	1.43578	0.065634	1.43927	0.062277	1.52364	0.0481602	1.51846	0.0583055	1.28787	0.0779075	1.29198	0.0675851
30	616	20.252	1.68767	0.978492	0.0639267	0.984582	0.0635411	1.08674	0.0572995	1.02959	0.0642136	1.03796	0.0699422	0.981272	0.0619443	1.02037	0.0549039	1.02988	0.0627777	1.21028	0.115774	1.13108	0.0604302	1.13734	0.0459083	1.47983	0.0858444	1.48043	0.0874483	1.53305	0.0980103	1.53285	0.082866	1.32889	0.0890265	1.33205	0.0946924
31	674	22.1589	1.84658	0.906998	0.0279802	0.901741	0.037831	0.997617	0.0226947	0.991367	0.0655655	1.02908	0.052652	0.910216	0.0412668	0.994235	0.037934	0.999329	0.0344967	1.16994	0.0562368	1.13153	0.0587093	1.13359	0.0554243	1.45837	0.0535449	1.45064	0.0401975	1.50012	0.0669657	1.50205	0.0621067	1.26039	0.0541682	1.26529	0.0741356
32	711	23.3753	1.94795	0.924661	0.0577374	0.936632	0.0655611	1.05563	0.0648711	1.0446	0.0679351	0.915496	0.0471491	0.92632	0.04582	1.00965	0.034059	1.00947	0.0437169	1.15046	0.0905523	1.0819	0.0400365	1.08712	0.0335977	1.49316	0.0490893	1.48684	0.0597951	1.48837	0.0496727	1.49692	0.0512929	1.32827	0.0676168	1.3228	0.0765286
33	664	21.8301	1.81918	0.931317	0.0557931	0.92852	0.0484144	1.0708	0.145082	1.07907	0.0777645	0.931813	0.0480873	0.92632	0.04582	1.00897	0.040729	1.0137	0.0445581	1.17444	0.0502527	1.06037	0.0427364	1.05447	0.0343815	1.42531	0.0374936	1.39315	0.039141	1.48026	0.0669977	1.47473	0.0723342	1.2755	0.0595631	1.27195	0.0561674
34	664	21.8301	1.81918	0.901467	0.0515803	0.905548	0.0383198	1.01746	0.080723	1.02573	0.0637675	0.973989	0.0590008	0.885643	0.0337919	0.990802	0.0348392	0.999251	0.033821	1.13153	0.0849866	1.09028	0.0524242	1.09799	0.0699304	1.42531	0.0374936	1.4272	0.0506687	1.49887	0.0672443	1.5017	0.0728036	1.2805	0.0692663	1.28448	0.0930859
35	699	22.9808	1.91507	0.941882	0.0715446	0.949194	0.0561559	1.03922	0.0847728	1.03727	0.0570434	0.952548	0.0603737	0.939708	0.0545013	1.07109	0.0591474	1.07184	0.0443823	1.19864	0.0957615	1.09889	0.0590881	1.09051	0.0564127	1.40815	0.0825599	1.41275	0.0822213	1.53868	0.0997272	1.54339	0.0900485	1.32122	0.0738515	1.32269	0.0778776
36	712	23.4082	1.95068	0.901927	0.0605555	0.908444	0.0835727	1.03219	0.106566	1.02886	0.114297	0.91753	0.0749387	0.892032	0.0692962	0.96254	0.0770937	0.964479	0.0685707	1.12233	0.118194	1.00617	0.0930411	1.00059	0.0707202	1.40347	0.112531	1.40225	0.075474	1.53138	0.123468	1.52738	0.11162	1.26117	0.0964306	1.25632	0.0972382
37	722	23.737	1.97808	0.927638	0.0592388	0.92648	0.055685	1.02106	0.0695224	1.01996	0.0567375	0.953668	0.070889	0.913066	0.0565812	1.03473	0.0654993	1.02819	0.0477378	1.14605	0.0945098	1.11604	0.0756065	1.11114	0.0679757	1.37686	0.0534015	1.38469	0.0702665	1.46793	0.0804904	1.46392	0.0883419	1.28559	0.0599267	1.29113	0.0670342
38	736	24.1972	2.01644	0.896622	0.0775686	0.903836	0.0495786	1.00778	0.0840402	1.00003	0.0538892	0.977717	0.0508474	0.946346	0.063699	0.989896	0.0453692	0.991416	0.0524996	1.12407	0.0951892	1.06169	0.0533715	1.0553	0.0580401	1.52755	0.0850414	1.52573	0.0563424	1.48709	0.0684075	1.48651	0.0908722	1.32824	0.0882973	1.32369	0.0914557
39	759	24.9534	2.07945	0.952293	0.0548523	0.959245	0.0813864	1.08576	0.0382301	1.07869	0.0580332	0.993397	0.042307	0.938009	0.0356144	1.1025	0.0334213	1.09559	0.0548111	1.10911	0.0888677	1.11863	0.0295216	1.11847	0.0343311	1.52585	0.0504299	1.52688	0.077944	1.54967	0.0620386	1.5559	0.0671676	1.22684	0.0738647	1.22356	0.072847
40	763	25.0849	2.09041	0.940305	0.0620149	0.933559	0.0763026	0.986024	0.0889686	0.995713	0.0851067	0.937647	0.0638613	0.932645	0.0552321	0.981469	0.048511	0.984175	0.0652697	1.12588	0.0760713	1.03658	0.0440878	1.04537	0.0545081	1.48585	0.0708346	1.49105	0.0749092	1.55733	0.0841505	1.55377	0.088101	1.29035	0.0776105	1.29379	0.0818739
41	771	25.3479	2.11233	0.981719	0.0690124	0.988417	0.0651633	1.11814	0.0809176	1.11361	0.080818	1.08354	0.0625457	1.00069	0.0515538	1.10409	0.0780944	1.10202	0.054429	1.19925	0.089387	1.12917	0.0564083	1.12987	0.0692615	1.41433	0.0523793	1.41793	0.0932583	1.56871	0.0961515	1.57345	0.0997258	1.33979	0.0845036	1.33563	0.0656073
42	784	25.7753	2.14795	0.91801	0.0342127	0.923263	0.0404686	0.962387	0.0301632	0.967089	0.0425131	0.941759	0.0462977	0.844106	0.0300094	1.00854	0.0301931	1.00143	0.0503099	1.12259	0.0524067	1.04447	0.0390654	1.04981	0.0468884	1.3727	0.0420027	1.37716	0.0531451	1.42977	0.0623683	1.42949	0.0602703	1.23106	0.0398506	1.22935	0.0564692
43	791	26.0055	2.16712	0.90436	0.0785382	0.899236	0.0731929	0.996137	0.086499	1.00409	0.0872188	0.943979	0.0678175	0.912199	0.051111	0.963197	0.0357038	0.965584	0.0497745	1.22292	0.102561	1.02329	0.0474672	1.02838	0.0611147	1.47144	0.0914673	1.47477	0.0594171	1.52202	0.0809468	1.51709	0.0787117	1.26526	0.063818	1.26241	0.0858498
44	802	26.3671	2.19726	0.935208	0.0460528	0.932418	0.0745675	1.02166	0.0639466	1.01179	0.0886038	0.979076	0.0624164	0.908227	0.053302	1.02013	0.055561	1.02364	0.0445483	1.16819	0.0877697	1.07046	0.066115	1.07195	0.0774583	1.42478	0.0794	1.4248	0.0776088	1.46887	0.0990836	1.47512	0.108792	1.27447	0.0776362	1.27345	0.0923884
45	856	28.1424	2.34521	0.889569	0.0675088	0.903075	0.0541943	1.03188	0.0648547	1.03793	0.073372	0.935143	0.0533578	0.892546	0.0490626	0.972743	0.0654891	0.972699	0.0489647	1.18797	0.104017	1.06297	0.0519732	1.06641	0.086194	1.36806	0.0790462	1.37529	0.0858265	1.47326	0.103337	1.47475	0.0913783	1.26455	0.0964646	1.26516	0.102421
46	862	28.3397	2.36164	0.887673	0.0595221	0.896093	0.0491458	0.972676	0.0516841	0.97036	0.0763733	0.99433	0.0776129	0.916344	0.0530824	0.9762	0.0597386	0.979815	0.0732504	1.19222	0.0866478	1.03842	0.0598622	1.03134	0.0655206	1.46473	0.0729247	1.46359	0.0763454	1.50599	0.102646	1.50598	0.111208	1.27527	0.0951809	1.27661	0.0765508
47	914	30.0493	2.50411	0.914374	0.0429236	0.919014	0.0393352	0.985863	0.0753814	0.94501	0.0500244	1.01668	0.0959265	0.927891	0.0472868	0.950185	0.0318866	0.939949	0.0375726	1.13436	0.0682916	1.04888	0.0488932	1.0485	0.0377762	1.44317	0.0533471	1.44551	0.0457937	1.50643	0.0466977	1.50038	0.0619313	1.249	0.0560743	1.24831	0.0473536
48	955	31.3972	2.61644	0.862089	0.0514073	0.856005	0.0526142	0.942936	0.0805672	0.948168	0.0749366	0.963498	0.0777184	0.870287	0.0667153	0.946062	0.0551281	0.94908	0.0441933	1.09143	0.0765916	0.984655	0.0576516	0.977832	0.0498366	1.41645	0.0784171	1.41556	0.077743	1.48605	0.0762787	1.47948	0.0980475	1.22824	0.0880299	1.22447	0.0937296
49	976	32.0876	2.67397	0.899445	0.078533	0.913976	0.0743086	0.984222	0.0595992	0.972141	0.0886071	0.891761	0.0625415	0.865328	0.0512419	0.944634	0.0489546	0.928188	0.0466776	1.10721	0.108287	0.973261	0.0410157	0.974514	0.0527396	1.39699	0.0798679	1.40088	0.0585374	1.47784	0.092138	1.47295	0.0751216	1.26789	0.0865818	1.26834	0.0846637
50	988	32.4822	2.70685	0.922539	0.0659539	0.929452	0.0587464	0.94598	0.0931026	0.948514	0.0819023	0.968306	0.0669292	0.916349	0.0595794	0.968014	0.0610344	0.964199	0.052172	1.10505	0.0931892	1.01711	0.0527736	1.021	0.0507495	1.34361	0.0634574	1.34928	0.0605115	1.50405	0.0838985	1.50405	0.0838985	1.23812	0.0809047	1.24248	0.0793821
51	992	32.6137	2.71781	0.927992	0.0573177	0.933528	0.0574363	1.0073	0.0685763	0.991698	0.0891119	0.959704	0.067068	0.945574	0.0683503	0.974712	0.0481696	0.982274	0.0497941	1.11567	0.0896709	1.04902	0.0672757	1.05589	0.0478659	1.43295	0.0957735	1.43126	0.093952	1.46684	0.0937457	1.46474	0.104883	1.2682	0.0996756	1.26501	0.0711669
52	1018	33.4685	2.78904	0.921914	0.069703	0.926122	0.0561293	0.934678	0.0609596	0.942298	0.0798425	0.956883	0.0754065	0.94779	0.0583204	0.96034	0.0587647	0.964642	0.0635685	1.14516	0.0886088	1.022	0.0562765	1.02329	0.0507355	1.54131	0.0990869	1.53436	0.0884327	1.50054	0.0992151	1.50263	0.0886155	1.30006	0.0856164	1.29852	0.102558
53	1087	35.7369	2.97808	0.888291	0.0641118	0.878333	0.0668005	0.889956	0.0705573	0.889448	0.0487528	0.932861	0.0705476	0.876313	0.0586471	0.959091	0.046677	0.958696	0.0474771	1.12473	0.0869691	0.989659	0.0472014	0.994291	0.0537011	1.38023	0.0626139	1.37787	0.0758692	1.47151	0.0949204	1.4799	0.110666	1.27254	0.0854223	1.26919	0.0850867
54	1087	35.7369	2.97808	0.908291	0.0624495	0.889917	0.0589641	1.02891	0.0605663	1.03779	0.0971973	0.969568	0.0703842	0.866805	0.043332	0.964417	0.0461117	0.973958	0.0531722	1.13527	0.0950068	1.01684	0.0533089	1.0218	0.064593	1.4032	0.062919	1.39574	0.0702978	1.45443	0.103259	1.45016	0.118515	1.22803	0.0710151	1.23052	0.0813658
55	1101	36.1972	3.01644	0.919038	0.065894	0.919672	0.0462918	0.901748	0.0393463	0.91598	0.0334985	0.905695	0.0428472	0.918316	0.0409925	0.984358	0.0666661	0.989516	0.0338511	1.12387	0.0637021	1.05839	0.0402348	1.05694	0.0380147	1.39866	0.0423553	1.43383	0.0449895	1.50209	0.0679067	1.50521	0.0580168	1.26388	0.0661681	1.26957	0.0578371
56	1138	37.4137	3.11781	0.881123	0.0586031	0.87954	0.058998	0.939814	0.0888548	0.949035	0.0653772	0.907184	0.0895636	0.839153	0.0551443	0.9413	0.0505709	0.944144	0.0537196	1.15674	0.106593	0.964549	0.0646746	0.960518	0.0494973	1.4783	0.0674882	1.47023	0.0736744	1.47147	0.0991214	1.46641	0.092873	1.31091	0.080519	1.30993	0.0891499
57	1162	38.2027	3.18356	0.883634	0.0620227	0.907639	0.0604493	0.990288	0.0856754	1.00517	0.108822	0.913847	0.0531263	0.834712	0.0376533	0.917501	0.0541145	0.927314	0.0381376	1.08063	0.0862674	0.9641	0.0556415	0.9646	0.0531247	1.35745	0.0888174	1.36441	0.0985733	1.47195	0.0868586	1.46393	0.095319	1.23968	0.0672226	1.23773	0.0734338
58	1178	38.7287	3.2274	0.8879	0.0572999	0.885275	0.0534468	0.993253	0.0507746	0.990399	0.0912298	0.932529	0.0741118	0.887968	0.0586842	0.964306	0.0570454	0.963173	0.0531088	1.11072	0.0853399	0.963067	0.048176	0.9631	0.0558776	1.33842	0.0674998	1.33675	0.0712017	1.43274	0.096986	1.42297	0.0940301	1.22884	0.0842444	1.2241	0.0841106
59	1251	41.1287	3.4274	0.867899	0.0557427	0.878298	0.0452402	0.955257	0.0478889	0.947312	0.0603386	0.937247	0.0532719	0.897897	0.0336624	0.942919	0.0312953	0.948738	0.0337661	1.02445	0.0525631	0.988739	0.0369039	0.989256	0.0453988	1.34271	0.0516887	1.34581	0.0489963	1.46149	0.0590272	1.45946	0.0585835	1.21985	0.0395652	1.22258	0.063958
60	1304	42.8712	3.5726	0.922265	0.0326571	0.935303	0.032169	0.948862	0.0618361	0.957547	0.0544598	0.93698	0.0367471	0.880991	0.0285728	0.951197	0.0254516	0.965497	0.0305213	1.12342	0.0672419	1.02343	0.0281971	1.02671	0.035963	1.33136	0.0338027	1.33867	0.0368135	1.48112	0.0520016	1.47695	0.0584225	1.24583	0.0450123	1.24799	0.0506649
61	1327	43.6273	3.63562	0.843266	0.0519608	0.851421	0.0830554	0.869893	0.0683647	0.873124	0.0718276	0.848806	0.0582709	0.823178	0.0411965	0.901336	0.0558244	0.909195	0.0409211	1.06976	0.0770828	0.957949	0.0676144	0.959025	0.0692576	1.38412	0.0638422	1.38293	0.0957991	1.40702	0.0938946	1.40828	0.0997799	1.19282	0.0868636	1.18584	0.0903561
62	1332	43.7917	3.64932	0.882343	0.0493494	0.887554	0.0414068	0.986905	0.063981	0.989401	0.0492434	0.910515	0.0498742	0.905849	0.0458652	0.954279	0.0330948	0.954375	0.0414204	1.10244	0.0727163	0.997663	0.0369016	1.00378	0.0371812	1.4481	0.0493783	1.47233	0.0654078	1.44845	0.0552054	1.44513	0.0580519	1.24664	0.0788879	1.25208	0.0725449
63	1384	45.5013	3.79178	0.883305	0.052798	0.88352	0.0638475	0.859682	0.0668982	0.911075	0.0729975	0.859201	0.0556624	0.832318	0.0485785	0.923809	0.0598654	0.924247	0.0542373	1.0498	0.102404	0.964741	0.0563336	0.966954	0.0501255	1.29397	0.078588	1.29368	0.06944	1.43474	0.0979265	1.43053	0.0890061	1.22523	0.0727726	1.21928	0.0839787
64	1403	46.126	3.84384	0.84982	0.0646558	0.853211	0.0524534	0.834788	0.054345	0.828607	0.0608588	0.876965	0.0675271	0.854601	0.0701766	0.917971	0.0518267	0.916291	0.0490378	1.15285	0.0893444	0.937546	0.0620245	0.936525	0.0484339	1.33205	0.0558388	1.33706	0.0537167	1.40052	0.0945694	1.40953	0.0899535	1.20577	0.0808302	1.20339	0.0627798
65	1482	48.7232	4.06027	0.85896	0.0536965	0.864415	0.0668782	0.942321	0.0989259	0.942384	0.0511832	0.882754	0.0627401	0.861481	0.0614817	0.930249	0.0651987	0.930787	0.0548468	1.10278	0.0968294	0.982229	0.0481683	0.989444	0.0628781	1.40095	0.0900273	1.40737	0.0651134	1.4591	0.108849	1.45666	0.10837	1.27008	0.0848396	1.26978	0.0745137
66	1528	50.2356	4.1863	0.869349	0.05035	0.869406	0.0456095	0.884923	0.0826528	0.886025	0.0476792	0.817032	0.0520621	0.816276	0.052799	0.922422	0.0517115	0.92619	0.0487084	1.07485	0.095544	0.944317	0.0577165	0.939939	0.0465373	1.30386	0.0576768	1.30043	0.0635091	1.39915	0.0674251	1.39695	0.0973231	1.15552	0.0752391	1.15226	0.075698
67	1531	50.3342	4.19452	0.850479	0.061866	0.851618	0.0534775	0.934667	0.0692895	0.926786	0.0725178	0.851326	0.0543886	0.834654	0.0519176	0.95075	0.0616127	0.957732	0.05022	1.09241	0.0928271	0.932616	0.0545835	0.936684	0.0564809	1.36467	0.0868521	1.36545	0.0596585	1.37616	0.090744	1.38402	0.102701	1.19849	0.0782905	1.20005	0.0756747
68	1564	51.4191	4.28493	0.863645	0.0567151	0.864297	0.0491263	0.939388	0.070887	0.936946	0.0722463	0.897354	0.0626151	0.8447	0.0451846	0.921863	0.0462183	0.918592	0.0514549	1.05763	0.0820634	0.951502	0.0554873	0.950853	0.0506377	1.25773	0.0696194	1.25529	0.069296	1.41547	0.0887095	1.41172	0.0928365	1.23771	0.0892092	1.2382	0.0921396
69	1583	52.0438	4.33699	0.85925	0.0375167	0.858511	0.036463	0.935922	0.0745854	0.937718	0.06668	0.886516	0.0368144	0.877485	0.0387646	0.934286	0.0282856	0.927656	0.0186215	1.05342	0.0738822	0.976126	0.0186566	0.966553	0.0277656	1.39	0.0301586	1.38395	0.0374834	1.38814	0.0539551	1.38936	0.0676066	1.21373	0.0387043	1.2143	0.0554442
70	1654	54.378	4.53151	0.873501	0.0790708	0.863518	0.0583877	0.930934	0.0601333	0.925867	0.0541986	0.877471	0.0592636	0.808333	0.0414516	0.918074	0.049574	0.919086	0.0530995	1.07247	0.0857434	0.934971	0.0532343	0.927993	0.0447106	1.35518	0.0596311	1.35473	0.054327	1.43275	0.104986	1.43193	0.108281	1.19643	0.0886232	1.19031	0.0653292
71	1659	54.5424	4.54521	0.92816	0.0764526	0.927693	0.080672	0.919117	0.0716309	0.915076	0.055795	0.915393	0.0739427	0.880837	0.0834819	0.95959	0.048466	0.968299	0.0677127	1.0746	0.0881386	1.02975	0.0642432	1.0368	0.0612436	1.321	0.0527069	1.31897	0.0900967	1.42814	0.0868411	1.42597	0.0991266	1.19753	0.0896027	1.19249	0.0775651
72	1682	55.2986	4.60822	0.868441	0.0550441	0.861003	0.0480502	0.913718	0.0633169	0.919333	0.0777644	0.868602	0.0546972	0.844439	0.0411488	0.907201	0.0532926	0.916123	0.0563974	1.08933	0.0874576	0.968148	0.0635326	0.967533	0.056509	1.321	0.0527069	1.32241	0.0666403	1.4364	0.0849319	1.43473	0.0857018	1.21879	0.0702494	1.21338	0.0668082
73	1686	55.4301	4.61918	0.850886	0.0530668	0.850941	0.0279064	0.897348	0.0462382	0.844654	0.0485355	0.810437	0.0409655	0.794242	0.0282941	0.892232	0.0355734	0.928356	0.0448601	1.04107	0.0717354	0.917294	0.0305658	0.924084	0.0261287	1.29399	0.0416674	1.28969	0.0322353	1.38591	0.0599701	1.38678	0.0563643	1.11855	0.0596898	1.12463	0.0632417
74	1699	55.8575	4.65479	0.860375	0.0363382	0.882726	0.0409716	0.915731	0.0496771	0.945303	0.0806499	0.87822	0.0574646	0.795713	0.0396003	0.891258	0.0336374	0.895061	0.0257365	1.09463	0.0632856	0.890021	0.0392859	0.898593	0.0309568	1.24957	0.0394726	1.25285	0.0402755	1.43791	0.0544221	1.44205	0.0641919	1.20926	0.0676398	1.21103	0.0624958
75	1699	55.8575	4.65479	0.84602	0.0468152	0.849956	0.0345687	0.965633	0.0918865	0.954801	0.0923712	0.841577	0.0397942	0.809448	0.029523	0.89095	0.035671	0.907273	0.0339432	1.05504	0.0746293	0.917576	0.0321709	0.921738	0.0401889	1.35712	0.0451761	1.35807	0.0555561	1.42586	0.0858499	1.42793	0.0608618	1.1854	0.0500923	1.18713	0.0475666
76	1721	56.5808	4.71507	0.858181	0.0726729	0.882333	0.0721078	0.97133	0.0895045	0.972834	0.0954079	0.902595	0.0576716	0.850513	0.0504544	0.930391	0.0401653	0.929296	0.0450218	1.10675	0.0671859	0.959131	0.0608961	0.955243	0.0438139	1.3394	0.0697654	1.33937	0.0634181	1.47159	0.0924765	1.47897	0.093821	1.22947	0.0930353	1.23115	0.072817
77	1737	57.1068	4.7589	0.830152	0.0568269	0.842577	0.0531021	0.957338	0.0828451	0.955091	0.0864825	0.809869	0.0492272	0.82826	0.0618661	0.873412	0.0547236	0.880761	0.0620931	1.0525	0.0871922	0.88173	0.0422214	0.880608	0.0475531	1.35776	0.081422	1.36019	0.0744961	1.39088	0.0961969	1.39431	0.0939806	1.15755	0.0754411	1.15479	0.072498
78	1760	57.863	4.82192	0.791101	0.0373395	0.799229	0.0399957	0.898734	0.0851169	0.899289	0.0693669	0.776295	0.0364587	0.747955	0.0356075	0.842167	0.0324929	0.854992	0.0353735	1.07183	0.0746565	0.857007	0.0313609	0.861627	0.0253664	1.36534	0.0538671	1.36825	0.0539955	1.40258	0.0618065	1.40698	0.0711048	1.14731	0.0685893	1.14142	0.062993
79	1785	58.6849	4.89041	0.877615	0.0589259	0.862282	0.0627654	1.02646	0.0775027	1.02698	0.12468	0.85923	0.0561989	0.835295	0.0406508	0.892573	0.045588	0.898594	0.0486468	1.11065	0.0892017	0.922453	0.0471638	0.923162	0.0466957	1.32916	0.0598321	1.32595	0.07792	1.41945	0.0941365	1.41339	0.0975972	1.20332	0.0733764	1.19914	0.087607
80	1785	58.6849	4.89041	0.837532	0.056027	0.834577	0.0459456	0.867525	0.0786894	0.863778	0.0658945	0.848176	0.0652821	0.803587	0.042084	0.885421	0.0499245	0.891529	0.0626292	1.07351	0.079756	0.895681	0.059629	0.898748	0.0661615	1.34412	0.0845255	1.34218	0.0701527	1.36783	0.107366	1.36748	0.0981341	1.16513	0.0766346	1.1645	0.0761734
81	1793	58.9479	4.91233	0.818718	0.0664913	0.810023	0.055446	0.852896	0.0538241	0.842717	0.0786889	0.869679	0.0650833	0.794107	0.0508936	0.878747	0.0527987	0.879819	0.0590357	1.04111	0.0668424	0.907837	0.0516261	0.901224	0.0605824	1.31817	0.0620844	1.32385	0.0745834	1.38898	0.092041	1.38093	0.100503	1.20189	0.0781117	1.1982	0.0823343
82	1797	59.0794	4.92329	0.83484	0.0502273	0.846046	0.033161	0.902068	0.0399502	0.892955	0.0747773	0.84084	0.0707202	0.766504	0.0314502	0.884463	0.0437952	0.880611	0.0329926	1.0497	0.0561139	0.912417	0.0297833	0.903048	0.0298459	1.3146	0.0460308	1.31545	0.0445426	1.3861	0.062328	1.38139	0.0656163	1.1674	0.049604	1.16745	0.0628485
83	1986	65.2931	5.4411	0.851958	0.040358	0.860572	0.0279275	0.899811	0.0694857	0.894995	0.0471134	0.79092	0.0275583	0.815133	0.0357838	0.900336	0.0297676	0.900912	0.0254356	1.07943	0.0923984	0.912252	0.0399428	0.906397	0.0335982	1.31014	0.0392381	1.30976	0.037407	1.39678	0.0656599	1.39879	0.0562535	1.22172	0.07659	1.2238	0.0627728
84	1989	65.3917	5.44932	0.895178	0.0504854	0.888274	0.0705784	1.06061	0.0845595	0.944996	0.0385918	0.911661	0.0548588	0.84035	0.0517231	0.96015	0.0592047	0.95555	0.0436812	1.04869	0.0582913	0.990858	0.0516478	0.995775	0.0568926	1.36183	0.0776368	1.36444	0.0569778	1.48434	0.110637	1.48409	0.108088	1.23021	0.0781917	1.22847	0.0705984
85	2014	66.2136	5.51781	0.863396	0.0525406	0.889946	0.0623148	0.934279	0.0849089	0.937857	0.0818681	0.830934	0.0589718	0.856028	0.0628506	0.896045	0.0394335	0.903534	0.0440805	1.05968	0.0768259	0.903154	0.0526212	0.903901	0.0587369	1.29056	0.0468828	1.29038	0.0542287	1.43673	0.0891052	1.4404	0.0587536	1.22646	0.102725	1.22559	0.0808712
86	2045	67.2328	5.60274	0.826959	0.0458173	0.861702	0.0355119	0.981816	0.114403	0.989188	0.135955	0.890754	0.0741034	0.803046	0.0524717	0.873191	0.0504603	0.877227	0.0621332	1.0817	0.0872926	0.911077	0.0480963	0.917325	0.0494999	1.3393	0.0438689	1.34258	0.0685611	1.45984	0.0897516	1.46771	0.103886	1.21117	0.0771329	1.21613	0.0837005
87	2056	67.5944	5.63288	0.849558	0.0496273	0.846324	0.0571875	0.895867	0.0816661	0.849832	0.0613218	0.82505	0.056529	0.826895	0.0490425	0.873843	0.0499357	0.88541	0.0511383	1.09798	0.0950931	0.895069	0.0435211	0.889851	0.0506916	1.33451	0.0808195	1.33467	0.0640799	1.41882	0.0950377	1.42289	0.102797	1.18805	0.0795552	1.19145	0.0848119
88	2064	67.8575	5.65479	0.886534	0.0687258	0.900267	0.0494724	0.881588	0.0508098	0.902463	0.0755236	0.857149	0.0583077	0.843242	0.0461544	0.929549	0.063676	0.932043	0.0572876	1.14619	0.102926	0.946109	0.0547718	0.95051	0.0598775	1.29651	0.0557134	1.30097	0.0725671	1.40962	0.109723	1.40894	0.0850456	1.24704	0.0994949	1.24874	0.0657245
89	2105	69.2054	5.76712	0.82327	0.0460498	0.83089	0.0599746	0.898384	0.0510295	0.899055	0.0610894	0.832588	0.0479484	0.791873	0.038147	0.857127	0.0371958	0.87539	0.0500276	1.07709	0.0977446	0.881932	0.0468687	0.888888	0.0394522	1.25313	0.0692948	1.24773	0.0823505	1.39786	0.096561	1.39389	0.10909	1.18431	0.0906269	1.18626	0.0795252
90	2134	70.1588	5.84658	0.841331	0.0644273	0.835432	0.0568747	0.889352	0.0942486	0.880009	0.0656369	0.820606	0.0727331	0.784475	0.0567783	0.868879	0.0567485	0.861132	0.0362115	1.0501	0.0841497	0.88934	0.060132	0.894345	0.0392265	1.27813	0.0630396	1.28005	0.0758782	1.39403	0.108626	1.39413	0.0948993	1.18075	0.0853125	1.18491	0.0895942
91	2141	70.389	5.86575	0.853935	0.0574488	0.846031	0.0510391	0.916504	0.0635869	0.908975	0.0927105	0.798143	0.0650869	0.796176	0.0533499	0.89471	0.0449541	0.885484	0.0538776	1.02961	0.0920345	0.907232	0.0503455	0.903487	0.0618792	1.25477	0.0782083	1.25933	0.0655028	1.38173	0.0953045	1.38704	0.0826689	1.17946	0.0693276	1.17251	0.0796148
92	2152	70.7506	5.89589	0.823829	0.0612045	0.815429	0.0497579	0.929859	0.0747313	0.929737	0.0721144	0.834443	0.0822418	0.766688	0.0598215	0.866986	0.0607505	0.87325	0.0495121	1.14613	0.108004	0.860653	0.0544764	0.861848	0.068049	1.28043	0.0760795	1.27585	0.0426593	1.47305	0.100461	1.46521	0.099427	1.13193	0.083823	1.13404	0.0990672
93	2159	70.9807	5.91507	0.872412	0.0635728	0.890212	0.0690934	0.951798	0.0768469	0.952141	0.0952775	0.853933	0.0627517	0.853638	0.0678409	0.93485	0.0469529	0.94181	0.0593322	1.13243	0.0765373	0.917854	0.0524343	0.919072	0.0661509	1.40761	0.0642038	1.4079	0.0810091	1.45658	0.0955087	1.45607	0.094571	1.18761	0.0945087	1.18188	0.09365
94	2185	71.8355	5.9863	0.871712	0.0664228	0.884279	0.0520062	0.924115	0.101611	0.914861	0.0627368	0.871527	0.067446	0.854816	0.0733887	0.890155	0.0593473	0.892834	0.0451592	1.03249	0.0568915	0.920348	0.0558498	0.919652	0.0766958	1.3687	0.055988	1.36408	0.0792671	1.47429	0.0891969	1.47404	0.0905152	1.17812	0.0810079	1.1788	0.0881537
